# Supplementary material for: A degradation feature extraction technique based on static divided symbol sequence entropy
Source: Sci Rep. 2024 Jan 3;14:463. doi: 10.1038/s41598-023-50575-6 (PMC10764848; doi:10.1038/s41598-023-50575-6)
Supplement: Supplementary file 1 — Supplementary Information. [file 41598_2023_50575_MOESM1_ESM.zip]

Archive with 6 entries (6 files):
- SampEn.m
- Symbol_BS.m
- Symbol_BS_modify.m
- c0complexity.m
- main.m
- FuzzEn.m
