# Supplementary material for: A degradation feature extraction technique based on static divided symbol sequence entropy
Source: Sci Rep. 2024 Jan 3;14:463. doi: 10.1038/s41598-023-50575-6 (PMC10764848; doi:10.1038/s41598-023-50575-6)
Supplement: Supplementary file 1 — Supplementary Information. [file 41598_2023_50575_MOESM1_ESM.zip › Symbol_BS.m]

function [ H ,Sy ] = Symbol_BS(s,a,m)
%% Para
N=length(s);
miu=mean(s);
BS=sqrt(sum((s(2:end)-s(1:end-1)).^2)/(N-1));
L=1; 
%% BS
%1--L1--0--L2--2--L3--3
L1=miu+a*BS;
L2=miu;
L3=miu-a*BS;
%
Sy(find(s>L1))=1;
Sy(find(L2<s&s<=L1))=0;
Sy(find(L3<s&s<=L2))=2;
Sy(find(s<=L3))=3;

%% dimension 
L=1;
for k=1:m
    X(1:N-(m-1)*L,k)=Sy(1+(k-1)*L:(k-1)*L+N-(m-1)*L);
end
S=X;

%%  computation
for j=1:m
    aa(j)=10.^(m-j);
end
    A=repmat(aa,[N-(m-1)*L,1]);
SX=sum((S.*A)');
    p=hist(SX,unique(SX))/(N-m+1);
    H=-sum(p.*log2(p));
    H=H/log2(4.^m);
end
