# Supplementary material for: A degradation feature extraction technique based on static divided symbol sequence entropy
Source: Sci Rep. 2024 Jan 3;14:463. doi: 10.1038/s41598-023-50575-6 (PMC10764848; doi:10.1038/s41598-023-50575-6)
Supplement: Supplementary file 1 — Supplementary Information. [file 41598_2023_50575_MOESM1_ESM.zip › Symbol_BS_modify.m]

function [ H,Sy ] = Symbol_BS_modify(s,bs0,pa,m,layer)
%% para
N=length(s);
L=1;
%% BS
BS=bs0*pa;
Sy(find(abs(s)<=BS))=1;
Sy(find(abs(s)>(layer-1)*BS))=layer;
for i=2:layer-1
    Sy(find(abs(s)>(i-1)*BS&abs(s)<=i*BS))=i;
end

%% 
L=1;
for k=1:m
    X(1:N-(m-1)*L,k)=Sy(1+(k-1)*L:(k-1)*L+N-(m-1)*L);
end
S=X;

%%  
for j=1:m
    aa(j)=10.^(m-j);
end
    A=repmat(aa,[N-(m-1)*L,1]);
    SX=sum((S.*A)');
    p=hist(SX,unique(SX))/(N-m+1);
    H=-sum(p.*log2(p));
    H=H/log2(4.^m);
    
    
    
    
    
end
