# Supplementary material for: A degradation feature extraction technique based on static divided symbol sequence entropy
Source: Sci Rep. 2024 Jan 3;14:463. doi: 10.1038/s41598-023-50575-6 (PMC10764848; doi:10.1038/s41598-023-50575-6)
Supplement: Supplementary file 1 — Supplementary Information. [file 41598_2023_50575_MOESM1_ESM.zip › c0complexity.m]

function C0=c0complexity(X,r)
L=length(X);
NFFT=2^nextpow2(L);
Y=fft(X,NFFT)/L;
F=abs(Y);
G=sum((F).^2)/NFFT;
for i=1:NFFT
   if (F(i)^2)<=r*G
       Y(i)=0;
   end
end
X1=ifft(Y,NFFT)*L;
X1=X1(1:L);
C0=sum((abs(X-X1)).^2)./sum(X.^2);
