# Supplementary material for: A degradation feature extraction technique based on static divided symbol sequence entropy
Source: Sci Rep. 2024 Jan 3;14:463. doi: 10.1038/s41598-023-50575-6 (PMC10764848; doi:10.1038/s41598-023-50575-6)
Supplement: Supplementary file 1 — Supplementary Information. [file 41598_2023_50575_MOESM1_ESM.zip › main.m]

clc
clear
close all

%%  logistic model
lambda = 3:5e-4:4;
x = 0.4*ones(1,length(lambda));

N1 = 400;   
N2 = 100;  

f = zeros(N1+N2,length(lambda));
for i = 1:N1+N2
    x = lambda .* x .* (1 - x);
    f(i,:) = x;
end
f = f(N1+1:end,:);
figure
plot(lambda,f,'k.','MarkerSize',1)
xlabel('\lambda')
ylabel('x');

%%  Simulated Analysis with different methods
[a,b]=size(f);
bs0=rms(f(:,1));
m=4;
pa=0.2;
layer=6;
for i=1:b
    sig=f(:,i);
    [ H(i),Sy ] = Symbol_BS_modify(sig,bs0,pa,m,layer);
    H1(i)=Symbol_BS(sig,0.8,4);
    F= FuzzEn(sig,'m',4,'tau',1);Fuzzy(i)=F(end);
    F= SampEn(sig,'m',4,'tau',1);Samp(i) =F(end);
    C0(i)=c0complexity(sig,0.4);
    i
end

% plot
figure
plot(lambda,H); 
figure
plot(lambda,H1); 
figure
plot(lambda,Fuzzy); 
figure
plot(lambda,Samp); 
figure
plot(lambda,C0); 


    
    
    
