# Supplementary material for: A degradation feature extraction technique based on static divided symbol sequence entropy
Source: Sci Rep. 2024 Jan 3;14:463. doi: 10.1038/s41598-023-50575-6 (PMC10764848; doi:10.1038/s41598-023-50575-6)
Supplement: Supplementary file 1 — Supplementary Information. [file 41598_2023_50575_MOESM1_ESM.zip › FuzzEn.m]

function [Fuzz, Ps1, Ps2] = FuzzEn(Sig, varargin)
% FuzzEn  estimates the fuzzy entropy of a univariate data sequence.
%
%   [Fuzz, Ps1, Ps2] = FuzzEn(Sig) 
% 
%   Returns the fuzzy entropy estimates (``Fuzz``) and the average fuzzy distances 
%   (``m: Ps1``, ``m+1: Ps2``) for ``m`` = [1,2] estimated from the data sequence 
%   (``Sig``) using the default parameters: embedding dimension = 2, time delay = 1, 
%   fuzzy function = ``'default'``, fuzzy function parameters = [0.2, 2], 
%   logarithm = natural
%
%   [Fuzz, Ps1, Ps2] = FuzzEn(Sig, name, value, ...)
% 
%   Returns the fuzzy entropy estimates (``Fuzz``) for dimensions = [1, ..., ``m``]
%   estimated from the data sequence (``Sig``) using the specified name/value pair
%   arguments:
% 
%      * ``m``     - Embedding Dimension, a positive integer   [default: 2]
%      * ``tau``   - Time Delay, a positive integer        [default: 1]
%      * ``Fx``    - Fuzzy function name, one of the following strings:
%        {``'sigmoid'``, ``'modsampen'``, ``'default'``, ``'gudermannian'``, ``'linear'``}
%      * ``r``     - Fuzzy function parameters, a 1 element scalar or a 2 element
%        vector of positive values. The ``r`` parameters for each fuzzy
%        function are defined as follows:  (default: [.2 2])
%                 sigmoid:     
%                             * r(1) = divisor of the exponential argument
%                             * r(2) = value subtracted from argument (pre-division)
%                 modsampen:    
%                             *  r(1) = divisor of the exponential argument
%                             *  r(2) = value subtracted from argument (pre-division)
%                 default:      
%                             *  r(1) = divisor of the exponential argument
%                             *  r(2) = argument exponent (pre-division)
%                 gudermannian: 
%                             *  r  = a scalar whose value is the numerator of
%                               argument to gudermannian function:
%                               GD(x) = atan(tanh(r/x)). GD(x) is 
%                               normalised to have a maximum value of 1.
%                 linear:       
%                              * r  = an integer value. When ``r == 0``, the
%                               argument of the exponential function is 
%                               normalised between [0 1]. When ``r == 1``,
%                               the minimuum value of the exponential 
%                               argument is set to 0.                          
%      * ``Logx``  - Logarithm base, a positive scalar  [default: natural]
%
%   For further information on the name/value paire arguments, see
%   the `EntropyHub guide <https://github.com/MattWillFlood/EntropyHub/blob/main/EntropyHub%20Guide.pdf>`_
% 
%   See also:
%         SampEn, ApEn, PermEn, DispEn, XFuzzEn, FuzzEn2D, MSEn.
%   
%   References:
%     [1] Weiting Chen, et al.
%           "Characterization of surface EMG signal based on fuzzy entropy."
%           IEEE Transactions on neural systems and rehabilitation engineering
%           15.2 (2007): 266-272.
%
%     [2] Hong-Bo Xie, Wei-Xing He, and Hui Liu
%           "Measuring time series regularity using nonlinear
%           similarity-based sample entropy."
%           Physics Letters A
%           372.48 (2008): 7140-7146.
%           


narginchk(1,11)
Sig = squeeze(Sig);
p = inputParser;
Chk = @(x) isnumeric(x) && isscalar(x) && (x > 0) && (mod(x,1)==0);
Chk2 = @(x) isscalar(x) && (x > 0);
Chk3 = {'sigmoid','modsampen','default','gudermannian','linear'};
addRequired(p,'Sig',@(x) isnumeric(x) && isvector(x) && (length(x) > 10));
addParameter(p,'m',2,Chk);
addParameter(p,'tau',1,Chk);
addParameter(p,'r',[.2, 2],@(x) isnumeric(x) && isvector(x) && (min(x)>=0) && length(x)<=2);
addParameter(p,'Fx','default',@(x) ischar(x) && any(validatestring(lower(x),Chk3)));
addParameter(p,'Logx',exp(1),Chk2);
parse(p,Sig,varargin{:})
m = p.Results.m; tau = p.Results.tau; 
r = p.Results.r; Logx = p.Results.Logx; Fx = p.Results.Fx;
if numel(r) == 2 && strcmpi(Fx,'linear')
    r = 0;
    fprintf('Multiple values for r entered. Default value (0) used.\n') 
elseif numel(r) == 2 && strcmpi(Fx,'gudermannian')
    r = r(1);
    fprintf('Multiple values for r entered. First value used.\n') 
end

N = length(Sig);
Fun = str2func(lower(Fx));
m = m+1;
Sx = zeros(N,m);
for k = 1:m
    Sx(1:N-(k-1)*tau,k) = Sig(1 + (k-1)*tau:N);
end

Ps1 = zeros(1,m);
Ps2 = zeros(1,m-1);
Ps1(1) = 0.5;
for k = 2:m
    N1 = N - k*tau;    N2 = N - (k-1)*tau;
    T2 = Sx(1:N2,1:k) - mean(Sx(1:N2,1:k),2);
    d2 = zeros(N2-1);
    
    for p = 1:N2-1
        Mu2 = max(abs(repmat(T2(p,:),N2-p,1) - T2(p+1:end,:)),[],2);
        d2(p,p:end) = Fun(Mu2,r);
    end
    d1 = d2(1:N1-1,1:N1-1);
    Ps1(k) = sum(sum(d1))/(N1*(N1-1));
    Ps2(k-1) = sum(sum(d2))/(N2*(N2-1));
end
Fuzz = (log(Ps1(1:end-1)) - log(Ps2))/log(Logx);
end

function [y] = sigmoid(x,r)
if numel(r) == 1
    error('When Fx = "Sigmoid", r must be a two-element vector.')
end
y = 1./(1+exp((x-r(2))/r(1)));
end
function [y] = modsampen(x,r)
if numel(r) == 1
    error('When Fx = "Modsampen", r must be a two-element vector.')
end
y = 1./(1+exp((x-r(2))/r(1)));
end
function [y] = default(x,r)
if numel(r) == 1
    error('When Fx = "Default", r must be a two-element vector.')
end
y = exp(-(x.^r(2))/r(1));
end
function [y] = gudermannian(x,r)
if r <= 0
    error('When Fx = "Gudermannian", r must be a scalar > 0.')
end
y = atan(tanh(r(1)./x));
y = y/max(y);
end
function [y] = linear(x,r)
    if r == 0 && numel(x)>1
        y = exp(-(x - min(x))/range(x));
    elseif r == 1
        y = exp(-(x - min(x))); 
    elseif r == 0 && numel(x) == 1
        y = 0;   
    else
        error('When Fx = "Linear", r must be 0 or 1')
%         y = (x - min(x))/range(x);
    end
end

%   Copyright 2021 Matthew W. Flood, EntropyHub
% 
%   Licensed under the Apache License, Version 2.0 (the "License");
%   you may not use this file except in compliance with the License.
%   You may obtain a copy of the License at
%
%        http://www.apache.org/licenses/LICENSE-2.0
%
%   Unless required by applicable law or agreed to in writing, software
%   distributed under the License is distributed on an "AS IS" BASIS,
%   WITHOUT WARRANTIES OR CONDITIONS OF ANY KIND, either express or implied.
%   See the License for the specific language governing permissions and
%   limitations under the License.
%
%   For Terms of Use see https://github.com/MattWillFlood/EntropyHub
